# Supplementary material for: The Secretome of Human Dental Pulp Stem Cells and Its Components GDF15 and HB-EGF Protect Amyotrophic Lateral Sclerosis Motoneurons against Death
Source: Biomedicines. 2023 Jul 30;11(8):2152. doi: 10.3390/biomedicines11082152 (PMC10452672; doi:10.3390/biomedicines11082152)
Supplement: Supplementary file 1 [file biomedicines-11-02152-s001.zip]

Archive with 2 entries (2 files):
- Suplemental data/table1 supplemental data.docx
- Suplemental data/table2 supplemental data.docx
